# Supplementary material for: Lack of diversity at innate immunity Toll-like receptor genes in the Critically Endangered White-winged Flufftail (Sarothrura ayresi)
Source: Sci Rep. 2016 Nov 9;6:36757. doi: 10.1038/srep36757 (PMC5101489; doi:10.1038/srep36757)
Supplement: Supplementary Information [file srep36757-s1.xls]

## Sheet: Sheet1
>FT04TLR1A
ATGCTTGACACTGTGGACTTACAATGGGCTATCATTTTGCAACTTTTCCTGCTTATTTGGTATTCGCCCGTGGAGCAACTGATTGTGAGACATTTGATGTTCCGGGGACCGCTGGGAGAGCTGACTGGACATGAAATTCTACCTTTATTAAGCTCTCTGGAACATTTAATCTCCTTGGGTGGCTCAATGAAAGTGCTATCGCTGGAGCATGTTCGCAATAAGGTTTATTATTTCAACCAGGAGATTCTATATAGACACTTTTCAGAGATGAATATTGCCAGTTTGACAATATATGATGCAAGTATGCCACACATGCTCTGCCCCAATAGAACAAGCTCATTTCAGTATTTAAATTTTTCTCACAATGCCCTGACGGATGAATTGTTCCAGAATTGTGGC…
>FT05TLR1A
ATGCTTGACACTGTGGACTTACAATGGGCTATCATTTTGCAACTTTTCCTGCTTATTTGGTATTCGCCTGTGGAGCAACTGATTGTGAGACATTTGATGTTCCGGGGACCGCTGGGAGAGCTGACTGGACATGAAATTCTACCTTTATTAAGGTCTCTGGAACATTTAATCTCCTTGGGTGGCTCAATGAAAGTGCTATCGCTGGAGCATGTTCGCAATAAGGTTTATTATTTCAACCAGGAGATTCTATATAGACACTTTTCAGAGATGAATATTGCCAGTTTGACAATATATGATGCAAGTATGCCACACATGCTCTGCCCCAATAGAACAAGCTCATTTCAGTATTTAAATTTTTCTCACAATGCCCTGACGGATGAATTGTTCCAGAATTGTGGC…
>FT06TLR1A
ATGCTTGACACTGTGGACTTACAATGGGCTATCATTTTGCAACTTTTCCTGCTTATTTGGTATTCGCCCGTGGAGCAACTGATTGTGAGACATTTGATGTTCCGGGGACCGCTGGGAGAGCTGACTGGACATGAAATTCTACCTTTATTAAGCTCTCTGGAACATTTAATCTCCTTGGGTGGCTCAATGAAAGTGCTATCGCTGGAACATGTTCGCAATAAGGTTTATTATTTCAACCAGGAGATTCTATATAGACACTTTTCAGAGATGAATATTGCCAGTTTGACAATATATGATGCAAGTATGCCACACATGCTCTGCCCCAATAGAACAAGCTCATTTCAGTATTTAAATTTTTCTCACAACGCCCTGACGGATGAATTGTTCCAGAATTGTGGC…
>FT07TLR1A
ATGCTTGACACTGTGGACTTACAATGGGCTATAATTTTGCAACTTTTCCTGCTTATTTGGTATTCACCCGTGGAGCAACTGGCTGTGAGAAATTTGACTTTCTGGGGGCCACTAGGAGAGCTGACTGGACATGAATTTCTACCTTTATTAAGCTCTCTGGAACATTTAATCTCCTTGGGTGGCTCAATGAAAGTGCTATCGTTGGAGCATGTGCGCAATAAGGTTTATTATTTCAACCAGGAGATTCTATACAGACACTTTTCAGAGATGAATATTGCCAGTTTGACAATATATGATGCAAGTATGCCACACATGCTCTGCCCCAATAGAACAAGCTCATTTCAGTATTTAAATTTTTCTCACAACTCCCTGACGGATGAATTGTTCCAGAATTGTGGC…
>FT08TLR1A
ATGCTTGACACTGTGGACTTACAATGGGCTATAATTTTGCAACTTTTCCTGCTTATTTGGTATTCACCCGTGGAGCAACTGGCTGTGAGAAATTTGACTTTCTGGGGGCCACTAGGAGAGCTGACTGGACATGAATTTCTACCTTTATTAAGCTCTCTGGAACATTTAATCTCCTTGGGTGGCTCAATGAAAGTGCTATCGTTGGAGCATGTGCGCAATAAGGTTTATTATTTCAACCAGGAGATTCTATACAGACACTTTTCAGAGATGAATATTGCCAGTTTGACAATATATGATGCAAGTATGCCACACATGCTCTGCCCCAATAGAACAAGCTCATTTCAGTATTTAAATTTTTCTCACAACTCCCTGACGGATGAATTGTTCCAGAATTGTGGC…
>FT09TLR1A
ATGCTTGACACTGTGGACTTACAATGGGCTATAATTTTGCAACTTTTCCTGCTTATTTGGTATTCACCCGTGGAGCAACTGGCTGTGAGAAATTTGACTTTCTGGGGGCCACTAGGAGAGCTGACTGGACATGAATTTCTACCTTTATTAAGCTCTCTGGAACATTTAATCTCCTTGGGTGGCTCAATGAAAGTGCTATCGTTGGAGCATGTGCGCAATAAGGTTTATTATTTCAACCAGGAGATTCTATACAGACACTTTTCAGAGATGAATATTGCCAGTTTGACAATATATGATGCAAGTATGCCACACATGCTCTGCCCCAATAGAACAAGCTCATTTCAGTATTTAAATTTTTCTCACAACTCCCTGACGGATGAATTGTTCCAGAATTGTGGC…
>FT10TLR1A
ATGCTTGACACTGTGGACTTACAATGGGCTATAATTTTGCAACTTTTCCTGCTTATTTGGTATTCACCCGTGGAGCAACTGGCTGTGAGAAATTTGACTTTCTGGGGGCCACTAGGAGAGCTGACTGGACATGAATTTCTACCTTTATTAAGCTCTCTGGAACATTTAATCTCCTTGGGTGGCTCAATGAAAGTGCTATCGTTGGAGCATGTGCGCAATAAGGTTTATTATTTCAACCAGGAGATTCTATACAGACACTTTTCAGAGATGAATATTGCCAGTTTGACAATATATGATGCAAGTATGCCACACATGCTCTGCCCCAATAGAACAAGCTCATTTCAGTATTTAAATTTTTCTCACAACTCCCTGACGGATGAATTGTTCCAGAATTGTGGC…
>FT11TLR1A
ATGCTTGACACTGTGGACTTACAATGGGCTATAATTTTGCAACTTTTCCTGCTTATTTGGTATTCACCCGTGGAGCAACTGGCTGTGAGAAATTTGACTTTCTGGGGGCCACTAGGAGAGCTGACTGGACATGAATTTCTACCTTTATTAAGCTCTCTGGAACATTTAATCTCCTTGGGTGGCTCAATGAAAGTGCTATCGTTGGAGCATGTGCGCAATAAGGTTTATTATTTCAACCAGGAGATTCTATACAGACACTTTTCAGAGATGAATATTGCCAGTTTGACAATATATGATGCAAGTATGCCACACATGCTCTGCCCCAATAGAACAAGCTCATTTCAGTATTTAAATTTTTCTCACAACTCCCTGACGGATGAATTGTTCCAGAATTGTGGC…
>FT12TLR1A
ATGCTTGACACTGTGGACTTACAATGGGCTATAATTTTGCAACTTTTCCTGCTTATTTGGTATTCACCCGTGGAGCAACTGGCTGTGAGAAATTTGACTTTCTGGGGGCCACTAGGAGAGCTGACTGGACATGAATTTCTACCTTTATTAAGCTCTCTGGAACATTTAATCTCCTTGGGTGGCTCAATGAAAGTGCTATCGTTGGAGCATGTGCGCAATAAGGTTTATTATTTCAACCAGGAGATTCTATACAGACACTTTTCAGAGATGAATATTGCCAGTTTGACAATATATGATGCAAGTATGCCACACATGCTCTGCCCCAATAGAACAAGCTCATTTCAGTATTTAAATTTTTCTCACAACTCCCTGACGGATGAATTGTTCCAGAATTGTGGC…
>FT13TLR1A
ATGCTTGACACTGTGGACTTACAATGGGCTATAATTTTGCAACTTTTCCTGCTTATTTGGTATTCACCCGTGGAGCAACTGGCTGTGAGAAATTTGACTTTCTGGGGGCCACTAGGAGAGCTGACTGGACATGAATTTCTACCTTTATTAAGCTCTCTGGAACATTTAATCTCCTTGGGTGGCTCAATGAAAGTGCTATCGTTGGAGCATGTGCGCAATAAGGTTTATTATTTCAACCAGGAGATTCTATACAGACACTTTTCAGAGATGAATATTGCCAGTTTGACAATATATGATGCAAGTATGCCACACATGCTCTGCCCCAATAGAACAAGCTCATTTCAGTATTTAAATTTTTCTCACAACTCCCTGACGGATGAATTGTTCCAGAATTGTGGC…
>FT14TLR1A
ATGCTTGACACTGTGGACTTACAATGGGCTATAATTTTGCAACTTTTCCTGCTTATTTGGTATTCACCCGTGGAGCAACTGGCTGTGAGAAATTTGACTTTCTGGGGGCCACTAGGAGAGCTGACTGGACATGAATTTCTACCTTTATTAAGCTCTCTGGAACATTTAATCTCCTTGGGTGGCTCAATGAAAGTGCTATCGTTGGAGCATGTGCGCAATAAGGTTTATTATTTCAACCAGGAGATTCTATACAGACACTTTTCAGAGATGAATATTGCCAGTTTGACAATATATGATGCAAGTATGCCACACATGCTCTGCCCCAATAGAACAAGCTCATTTCAGTATTTAAATTTTTCTCACAACTCCCTGACGGATGAATTGTTCCAGAATTGTGGC…
>FT15TLR1A
ATGCTTGACACTGTGGACTTACAATGGGCTATAATTTTGCAACTTTTCCTGCTTATTTGGTATTCACCCGTGGAGCAACTGGCTGTGAGAAATTTGACTTTCTGGGGGCCACTAGGAGAGCTGACTGGACATGAATTTCTACCTTTATTAAGCTCTCTGGAACATTTAATCTCCTTGGGTGGCTCAATGAAAGTGCTATCGTTGGAGCATGTGCGCAATAAGGTTTATTATTTCAACCAGGAGATTCTATACAGACACTTTTCAGAGATGAATATTGCCAGTTTGACAATATATGATGCAAGTATGCCACACATGCTCTGCCCCAATAGAACAAGCTCATTTCAGTATTTAAATTTTTCTCACAACTCCCTGACGGATGAATTGTTCCAGAATTGTGGC…
>FT16TLR1A
ATGCTTGACACTGTGGACTTACAATGGGCTATAATTTTGCAACTTTTCCTGCTTATTTGGTATTCACCCGTGGAGCATCTGGCTGTGAGAAATTTGACTTTCTGGGGGCCACTAGGAGAGCTGACTGGACATGAATTTCTACCTTTATTAAGCTCTCTGGAACATTTAATCTCCTTGGGTGGCTCAATGAAAGTGCTATCGTTGGAGCATGTGCGCAATAAGGTTTATTATTTCAACCAGGAGATTCTATACAGACACTTTTCAGAGATGAATATTGCCAGTTTGACAATATATGATGCAAGTATGCCACACATGCTCTGCCCCAATAGAACAAGCTCATTTCAGTATTTAAATTTTTCTCACAACTCCCTGACGGAGGAATTGTTCCAGAATTGTGGC…
>FT04TLR1B
GCTCTTCTTGACGTTGTTCAGACCGTATGGCACTCCTCCATTGAATACTTGAGTGTTTACAACGTAACACAATTGTCGCATGTTGAAAGCTACAACTTTGACTATTCAGGTACCTCTATGAAGGCACTGACAATGAAGAAAGTCAAAATCACTGACCTGTACTTCACACAAAATGACCTGTACAGCATCTTTGCAAACATGAATGTTGCAGCTTTGACAATATCTGAGGCAGAGATGATACATATGCTGTGTCCTAAGTCTGACAGTCCCTTCAGATATATAAGTTTTTTAAGGAACGATTTAACAGATCTTGTTTTTAAAGATTGTAACACATTAATTAATCTGGAGACATTAATTTTGCAGAGGAATAAACTTGAGAGCCTTCCCAAGGTAGGGGCC…
>FT05TLR1B
GCTCTTCTTGACGTTGTTCAGACCGTATGGCACTCCTCCATTGAATACTTGAGTGTTTACAACGTAACACAATTGTCGCATGTTGAAAGCTACAACTTTGACTATTCAGGTACCTCTATGAAGGCACTGACAATGAAGAAAGTCAAAATCACTGACCTGTACTTCACACAAAATGACCTGTACAGCATCTTTGCAAACATGAATGTTGCAGCTTTGACAATATCTGAGGCAGAGATGATACATATGCTGTGTCCTAAGTCTGACAGTCCCTTCAGATATATAAGTTTTTTAAGGAACGATTTAACAGATCTTGTTTTTAAAGATTGTAACACATTAATTAATCTGGAGACATTAATTTTGCAGAGGAATAAACTTGAGAGCCTTCCCAAGGTAGGGGCC…
>FT06TLR1B
GCTCTTCTTGACGTTGTTCAGACCGTATGGCACTCCTCCATTGAATACTTGAGTGTTTACAATGTGACACAATTGTCGCATGTTGAAAGCTACAACTTTGACTATTCAGGTACCTCTATGAAGGCACTGACAATGAAGAAAGTCAAAATCACTGACCTGTACTTCACACAAAATGACCTGTACAGCATCTTTGCAAACATGAATGTTGCAGCTTTGACAATATCTGAAGCAGAGATGATACATATGCTGTGTCCTAAGTCTGACAGTCCCTTCAGATATATAAGTTTTTTAAGGAACGATTTAACAGATCTTGTTTTTAAAGATTGTAACACATTAATTAATCTGGAGACATTAATTTTGCAGAGGAATAAACTTGAGAGCCTTCCCAAGGTAGGGGCC…
>FT07TLR1B
GCTCTTCTAGACGTTTTTCAGACTGTATGGCACTCCTCCATTGAATACTTGAGTGTTTACAATGTGATACAATTGTCGGATGTTGAAAGCTACGACTTTGACTATTCAGGTACCTCTATGAAGGCACTGACAATTAAGAAAGTCAAAATCACTGACCTGTACTTCATACAAAATGACCTGTACAGCATCTTTGCAAACATGAATGTTGCAGCTTTGACAGTATCTGAAGCAGAGATGATACATATGCTGTGTCCTAAGTCTGACAGTCCCTTCAGATATTTAAGTTTTTTAAGGAATGATTTAACAGATCTTGTTTTTAAAGATTGTAGCACATTAATTAAACTGGAGACATTAATCTTGCAGAGGAATAAATTTGAGAGCCTTCTCAAGGTAAGCGCC…
>FT08TLR1B
GCTCTTCTAGACGTTTTTCAGACTGTATGGCACTCCTCCATTGAATACTTGAGTGTTTACAATGTGATACAATTGTCGGATGTTGAAAGCTACGACTTTGACTATTCAGGTACCTCTATGAAGGCACTGACAATTAAGAAAGTCAAAATCACTGACCTGTACTTCATACAAAATGACCTGTACAGCATCTTTGCAAACATGAATGTTGCAGCTTTGACAGTATCTGAAGCAGAGATGATACATATGCTGTGTCCTAAGTCTGACAGTCCCTTCAGATATTTAAGTTTTTTAAGGAATGATTTAACAGATCTTGTTTTTAAAGATTGTAGCACATTAATTAAACTGGAGACATTAATCTTGCAGAGGAATAAATTTGAGAGCCTTCTCAAGGTAAGCGCC…
>FT09TLR1B
GCTCTTCTAGACGTTTTTCAGACTGTATGGCACTCCTCCATTGAATACTTGAGTGTTTACAATGTGATACAATTGTCGGATGTTGAAAGCTACGACTTTGACTATTCAGGTACCTCTATGAAGGCACTGACAATTAAGAAAGTCAAAATCACTGACCTGTACTTCATACAAAATGACCTGTACAGCATCTTTGCAAACATGAATGTTGCAGCTTTGACAGTATCTGAAGCAGAGATGATACATATGCTGTGTCCTAAGTCTGACAGTCCCTTCAGATATTTAAGTTTTTTAAGGAATGATTTAACAGATCTTGTTTTTAAAGATTGTAGCACATTAATTAAACTGGAGACATTAATCTTGCAGAGGAATAAATTTGAGAGCCTTCTCAAGGTAAGCGCC…
>FT10TLR1B
GCTCTTCTAGACGTTTTTCAGACTGTATGGCACTCCTCCATTGAATACTTGAGTGTTTACAATGTGATACAATTGTCGGATGTTGAAAGCTACGACTTTGACTATTCAGGTACCTCTATGAAGGCACTGACAATTAAGAAAGTCAAAATCACTGACCTGTACTTCATACAAAATGACCTGTACAGCATCTTTGCAAACATGAATGTTGCAGCTTTGACAGTATCTGAAGCAGAGATGATACATATGCTGTGTCCTAAGTCTGACAGTCCCTTCAGATATTTAAGTTTTTTAAGGAATGATTTAACAGATCTTGTTTTTAAAGATTGTAGCACATTAATTAAACTGGAGACATTAATCTTGCAGAGGAATAAATTTGAGAGCCTTCTCAAGGTAAGCGCC…
>FT11TLR1B
GCTCTTCTAGACGTTTTTCAGACTGTATGGCACTCCTCCATTGAATACTTGAGTGTTTACAATGTGATACAATTGTCGGATGTTGAAAGCTACGACTTTGACTATTCAGGTACCTCTATGAAGGCACTGACAATTAAGAAAGTCAAAATCACTGACCTGTACTTCATACAAAATGACCTGTACAGCATCTTTGCAAACATGAATGTTGCAGCTTTGACAGTATCTGAAGCAGAGATGATACATATGCTGTGTCCTAAGTCTGACAGTCCCTTCAGATATTTAAGTTTTTTAAGGAATGATTTAACAGATCTTGTTTTTAAAGATTGTAGCACATTAATTAAACTGGAGACATTAATCTTGCAGAGGAATAAATTTGAGAGCCTTCTCAAGGTAAGCGCC…
>FT12TLR1B
GCTCTTCTAGACGTTTTTCAGACTGTATGGCACTCCTCCATTGAATACTTGAGTGTTTACAATGTGATACAATTGTCGGATGTTGAAAGCTACGACTTTGACTATTCAGGTACCTCTATGAAGGCACTGACAATTAAGAAAGTCAAAATCACTGACCTGTACTTCATACAAAATGACCTGTACAGCATCTTTGCAAACATGAATGTTGCAGCTTTGACAGTATCTGAAGCAGAGATGATACATATGCTGTGTCCTAAGTCTGACAGTCCCTTCAGATATTTAAGTTTTTTAAGGAATGATTTAACAGATCTTGTTTTTAAAGATTGTAGCACATTAATTAAACTGGAGACATTAATCTTGCAGAGGAATAAATTTGAGAGCCTTCTCAAGGTAAGCGCC…
>FT13TLR1B
GCTCTTCTAGACGTTTTTCAGACTGTATGGCACTCCTCCATTGAATACTTGAGTGTTTACAATGTGATACAATTGTCGGATGTTGAAAGCTACGACTTTGACTATTCAGGTACCTCTATGAAGGCACTGACAATTAAGAAAGTCAAAATCACTGACCTGTGCTTCATACAAAATGACCTGTACAGCATCTTTGCAAACATGAATGTTGCAGCTTTGACAGTATCTGAAGCAGAGATGATACATATGCTGTGTCCTAAGTCTGACAGTCCCTTCAGATATTTAAGTTTTTTAAGGAATGATTTAACAGATCTTGTTTTTAAAGATTGTAGCACATTAATTAAACTGGAGACATTAATCTTGCAGAGGAATAAATTTGAGAGCCTTCTCAAGGTAAGCGCC…
>FT14TLR1B
GCTCTTCTAGACGTTTTTCAGACTGTATGGCACTCCTCCATTGAATACTTGAGTGTGTACAATGTGATACAATTGTCGGATGTTGAAAGCTACGACTTTGACTATTCAGGTACCTCTATGAAGGCACTGACAATTAAGAAAGTCAAAATCACTGACCTGTACTTCATACAAAATGACCTGTACAGCATCTTTGCAAACATGAATGTTGCAGCTTTGACAGTATCTGAAGCAGAGATGATACATATGCTGTGTCCTAAGTCTGACAGTCCCTTCAGATATTTAAGTTTTTTAAGGAATGATTTAACAGATCTTGTTTTTAAAGATTGTAGCACATTAATTAAACTGGAGACATTAATCTTGCAGAGGAATAAATTTGAGAGCCTTCTCAAGGTAAGCGCC…
>FT15TLR1B
GCTCTTCTAGACGTTTTTCAGACTGTATGGCACTCCTCCATTGAATACTTGAGTGTTTACAATGTGATACAATTGTCGGATGTTGAAAGCTACGACTTTGACTATTCAGGTACCTCTATGAAGGCACTGACAATTAAGAAAGTCAAAATCACTGACCTGTACTTCATACAAAATGACCTGTACAGCATCTTTGCAAACATGAATGTTGCAGCTTTGACAGTATCTGAAGCAGAGATGATACATATGCTGTGTCCTAAGTCTGACAGTCCCTTCAGATATTTAAGTTTTTTAAGGAATGATTTAACAGATCTTGTTTTTAAAGATTGTAGCACATTAATTAAACTGGAGACATTAATCTTGCAGAGGAATAAATTTGAGAGCCTTCTCAAGGTAAGCGCC…
>FT16TLR1B
GCTCTTCTAGACGTTTTTCAGACTGTATGGCACTCCTCCATTGAATACTTGAGTGTTTACAATGTGATACAATTGTCGGATGTTGAAAGCTACGACTTTGACTATTCAGGTACCTCTATGAAGGCACTGACAATTAAGAAAGTCAAAATCACTGACCTGTACTTCATACAAAATGACCTGTACAGCATCTTTGCAAACATGAATGTTGCAGCTTTGACAGTATCTGAAGCAGAGATGATACATATGCTGTGTCCTAAGTCTGACAGTCCCTTCAGATATTTAAGTTTTTTAAGGAATGATTTAACAGATCTTGTTTTTAAAGATTGTAGCACATTAATTAAACTGGAGACATTAATCTTGCAGAGGAATAAATTTGAGAGCCTTCTCAAGGTAAGCGCC…
>FT04TLR3
ACAGCAATTCAGAACCTCTCACTGAGCCATGTGAAGCTTTTATCCATTGGCAAGTCAACTTTCCAGGGACTGCAAGGAACAAATCTTACCATTTTAAACCTTTCCCAGAACTCTCTGTCAGTGATAGAAGATGACTCGTTTCAGTGGCTTTCCAGTTTGCAGTACTTAAACCTGAAGCATAACAACATTCATGTATCTTCACGTGTTTTTTATGGATTATCCAGCCTCAAACATTTGAATCTGATAAGTTCACTTAATGGGAAAATTGAAGATTCTTCCTTTCACTGGTTACACCGCCTGGAGTACCTTATAATGGATAACAACAATTTTCCAGGAATTACAGCTAATATGTTCTCAGGTCTCAACAACCTGAAATACCTGAGTTTGAGTTACTGCAAC…
>FT05TLR3
ACAGCAATTCAGAACCTCTCACTGAGCCATGTGAAGCTTTTATCCATTGGCAAGTCAACTTTCCAGGGACTGCAAGGAACAAATCTTACCATTTTAAACCTTTCCCAGAACTCTCTGTCAGTGATAGAAGATGACTCGTTTCAGTGGCTTTCCAGTCTGCAGTACTTAAACCTGAAGCATAACAACATTCATGTATCTTCACGTGTTTTTTATGGATTATCCAGCCTCAAACATTTGAATCTGATAAGTTCACTTAATGGGAAAATTGAAGATTCTTCCTTTCACTGGTTACACCGCCTGGAGTACCTTATAATGGATAACAACAATTTTCCAGGCATTACAGCTAACATGTTCTCAGGTCTCAACAACCTGAAATACCTGAGTTTGAGTTACTGCAAC…
>FT06TLR3
ACAGCAATTCAGAACCTCTCACTGAGCCATGTGAAGCTTTTATCCATTGGCAAGTCAACTTTCCAGGGACTGCAAGGAACAAATCTTACCATTTTAAACCTTTCCCAGAACTCTCTGTCAGTGATAGAAGATGACTCGTTTCAGTGGCTTTCCAGTCTGCAGTACTTAAACCTGAAGCATAACAACATTCATGTATCTTCACGTGTTTTTTATGGATTATCCAGCCTCAAACATTTGAATCTGATAAGTTCACTTAATGGGAAAATTGAAGATTCTTCCTTTCACTGGTTACACCGCCTGGAGTACCTTATAATGGATAACAACAATTTTCCAGGAATTACAGCTAATATGTTCTCCGGTCTGAACAACCTGAAATACCTGAGTTTGAGTTACTGCAAC…
>FT07TLR3
ACAGCAATTCAGAACCTCTCACTGAGCCATGTGAAGCTTTTATCCATTGGCAAGTCAACTTTCCAGGGACTGCAAGGAACAAATCTTACCATTTTAAACCTTTCCCAGAACTCTCTGTCGGTGATAGAAGATGACTCATTTCACTGGCTTTCCAGTCTGCAGTACTTAAACCTGAAGCATAACAACATTCATGTATCTTCACGTGTTTTTTATGGATTATCCAGCCTCAAACATTTGAATCTGATAAATTCACTTAGTGGGAAAATTGAAGATTCTCCCTTTCACTGGTTACACCACCTGGAGTACCTTATAATGGATAATAACAATTTTCCAGGAATTACAGCTAGTATGTTCACAGGTCTGAACAACCTGAAATACCTGAGTTTGAGTTACTGCAAC…
>FT08TLR3
ACAGCAATTCAGAACCTCTCACTGAGCCATGTGAAGCTTTTATCCATTGGCAAGTCAACTTTCCAGGGACTGCAAGGAACAAATCTTACCATTTTAAACCTTTCCCAGAACTCTCTGTCGGTGATAGAAGATGACTCATTTCACTGGCTTTCCAGTCTGCAGTACTTAAACCTGAAGCATAACAACATTCATGTATCTTCACGTGTTTTTTATGGATTATCCAGCCTCAAACATTTGAATCTGATAAATTCACTTAGTGGGAAAATTGAAGATTCTCCCTTTCACTGGTTACACCACCTGGAGTACCTTATAATGGATAATAACAATTTTCCAGGAATTACAGCTAGTATGTTCACAGGTCTGAACAACCTGAAATACCTGAGTTTGAGTTACTGCAAC…
>FT09TLR3
ACAGCAATTCAGAACCTCTCACTGAGCCATGTGAAGCTTTTATCCATTGGCAAGTCAACTTTCCAGGGACTGCAAGGAACAAATCTTACCATTTTAAACCTTTCCCAGAACTCTCTGTCGGTGATAGAAGATGACTCATTTCACTGGCTTTCCAGTCTGCAGTACTTAAACCTGAAGCATAACAACATTCATGTATCTTCACGTGTTTTTTATGGATTATCCAGCCTCAAACATTTGAATCTGATAAATTCACTTAGTGGGAAAATTGAAGATTCTCCCTTTCACTGGTTACACCACCTGGAGTACCTTATAATGGATAATAACAATTTTCCAGGAATTACAGCTAGTATGTTCACAGGTCTGAACAACCTGAAATACCTGAGTTTGAGTTACTGCAAC…
>FT10TLR3
ACAGCAATTCAGAACCTCTCACTGAGCCATGTGAAGCTTTTATCCATTGGCAAGTCAACTTTCCAGGGACTGCAAGGAACAAATCTTACCATTTTAAACCTTTCCCAGAACTCTCTGTCGGTGATAGAAGATGACTCATTTCACTGGCTTTCCAGTCTGCAGTACTTAAACCTGAAGCATAACAACATTCATGTATCTTCACGTGTTTTTTATGGATTATCCAGCCTCAAACATTTGAATCTGATAAATTCACTTAGTGGGAAAATTGAAGATTCTCCCTTTCACTGGTTACACCACCTGGAGTACCTTATAATGGATAATAACAATTTTCCAGGAATTACAGCTAGTATGTTCACAGGTCTGAACAACCTGAAATACCTGAGTTTGAGTTACTGCAAC…
>FT11TLR3
ACAGCAATTCAGAACCTCTCACTGAGCCATGTGAAGCTTTTATCCATTGGCAAGTCAACTTTCCAGGGACTGCAAGGAACAAATCTTACCATTTTAAACCTTTCCCAGAACTCTCTGTCGGTGATAGAAGATGACTCATTTCACTGGCTTTCCAGTCTGCAGTACTTAAACCTGAAGCATAACAACATTCATGTATCTTCACGTGTTTTTTATGGATTATCCAGCCTCAAACATTTGAATCTGATAAATTCACTTAGTGGGAAAATTGAAGATTCTCCCTTTCACTGGTTACACCACCTGGAGTACCTTATAATGGATAATAACAATTTTCCAGGAATTACAGCTAGTATGTTCACAGGTCTGAACAACCTGAAATACCTGAGTTTGAGTTACTGCAAC…
>FT12TLR3
ACAGCAATTCAGAACCTCTCACTGAGCCATGTGAAGCTTTTATCCATTGGCAAGTCAACTTTCCAGGGACTGCAAGGAACAAATCTTACCATTTTAAACCTTTCCCAGAACTCTCTGTCGGTGATAGAAGATGACTCATTTCACTGGCTTTCCAGTCTGCAGTACTTAAACCTGAAGCATAACAACATTCATGTATCTTCACGTGTTTTTTATGGATTATCCAGCCTCAAACATTTGAATCTGATAAATTCACTTAGTGGGAAAATTGAAGATTCTCCCTTTCACTGGTTACACCACCTGGAGTACCTTATAATGGATAATAACAATTTTCCAGGAATTACAGCTAGTATGTTCACAGGTCTGAACAACCTGAAATACCTGAGTTTGAGTTACTGCAAC…
>FT13TLR3
ACAGCAATTCAGAACCTCTCACTGAGCCATGTGAAGCTTTTATCCATTGGCAAGTCAACTTTCCAGGGACTGCAAGGAACAAATCTTACCATTTTAAACCTTTCCCAGAACTCTCTGTCGGTGATAGAAGATGACTCATTTCACTGGCTTTCCAGTCTGCAGTACTTAAACCTGAAGCATAACAACATTCATGTATCTTCACGTGTTTTTTATGGATTATCCAGCCTCAAACATTTGAATCTGATAAATTCACTTAGTGGGAAAATTGAAGATTCTCCCTTTCACTGGTTACACCACCTGGAGTACCTTATAATGGATAATAACAATTTTCCAGGAATTACAGCTAGTATGTTCACAGGTCTGAACAACCTGAAATACCTGAGTTTGAGTTACTGCAAC…
>FT14TLR3
ACAGCAATTCAGAACCTCTCACTGAGCCATGTGAAGCTTTTATCCATTGGCAAGTCAACTTTCCAGGGACTGCAAGGAACAAATCTTACCATTTTAAACCTTTCCCAGAACTCTCTGTCGGTGATAGAAGATGACTCATTTCACTGGCTTTCCAGTCTGCAGTACTTAAACCTGAAGCATAACAACATTCATGTATCTTCACGTGTTTTTTATGGATTATCCAGCCTCAAACATTTGAATCTGATAAATTCACTTAGTGGGAAAATTGAAGATTCTCCCTTTCACTGGTTACACCACCTGGAGTACCTTATAATGGATAATAACAATTTTCCAGGAATTACAGCTAGTATGTTCACAGGTCTGAACAACCTGAAATACCTGAGTTTGAGTTACTGCAAC…
>FT15TLR3
ACAGCAATTCAGAACCTCTCACTGAGCCATGTGAAGCTTTTATCCATTGGCAAGTCAACTTTCCAGGGACTGCAAGGAACAAATCTTACCATTTTAAACCTTTCCCAGAACTCTCTGTCGGTGATAGAAGATGACTCATTTCACTGGCTTTCCAGTCTGCAGTACTTAAACCTGAAGCATAACAACATTCATGTATCTTCACGTGTTTTTTATGGATTATCCAGCCTCAAACATTTGAATCTGATAAATTCACTTAGTGGGAAAATTGAAGATTCTCCCTTTCACTGGTTACACCACCTGGAGTACCTTATAATGGATAATAACAATTTTCCAGGAATTACAGCTAGTATGTTCACAGGTCTGAACAACCTGAAATACCTGAGTTTGAGTTACTGCAAC…
>FT16TLR3
ACAGCAATTCAGAACCTCTCACTGAGCCATGTGAAGCTTTTATCCATTGGCAAGTCAACTTTCCAGGGACTGCAAGGAACAAATCTTACCATTTTAAACCTTTCCCAGAACTCTCTGTCGGTGATAGAAGATGACTCATTTCACTGGCTTTCCAGTCTGCAGTACTTAAACCTGAAGCATAACAACATTCATGTATCTTCACGTGTTTTTTATGGATTATCCAGCCTCAAACATTTGAATCTGATAAATTCACTTAGTGGGAAAATTGAAGATTCTCCCTTTCACTGGTTACACCACCTGGAGTACCTTATAATGGATAATAACAATTTTCCAGGAATTACAGCTAGTATGTTCACAGGTCTGAACAACCTGAAATACCTGAGTTTGAGTTACTGCAAC…
>FT04TLR4
AGGTCCTGTTTTGAGAACTTCAGTGTGATGGACACTTCTCTTCAAGGCCTGGCTGGTTTACAGGTCCACAGACTGATAGTTGGAGAATTCAGTGACAGCCAGAGACAAGTCAGGTTTCAGAGTGGACACTTGAGTGGACTGTGTGAGATAGAAATGCAAGAGTTTGTCTTAATCTCTTTCAGGAAATTTGAGAGTAACACAGACTCTCTTTTTACCTGCATAGGCAACATCCCCAGTATTCGGCTGGTGGACCTCCAGCTCGAAGAGGTCTCAGAGGTCCCTGTGTTCTCTCAAGTGAAACAGCTGGAATGCAAGAAATGCAAGTTTAAGGAAGTGCCTGCTGTGAAGCTCTCTCTTTTCAAGGAGCTGAGGGTGCTTCGGATCACCAAGAGCAAACAC…
>FT05TLR4
AGGTCCTGTTTTGAGAACTTCAGTGTGATGGACACTTCTCTTCAAGGCCTGGCTGGTTTACGGGTCCACAGACTGATAGTTGGAGAATTCAGTGACAGCCAGAGACAAGTCAGGTTTCAGAGTGGACACTTGAGTGGACTGTGTGAGATAGAAATGCAAGAGTTTGTCTTAATCTCTTTCAGGAAATTTGAGAGTAACACAGACTCTCTTTTTACCTGCATAGGCAACATCCCCAGTATTCGGCTGGTGGACCTCCAGCTCGAAGAGGTCTCAGAGGTCCCTGTGTTCTCTCAAGTGAAACAGCTGGAATGCAAGAAATGCAAGTTTAAGGAAGTGCCTGCTGTGAAGCTCTCTCTTTTCAAGGAGCTGAGGGTGCTTCGGATCACCAAGAGCAAACAC…
>FT06TLR4
AGGTCCTGTTTTGAGAACTTCAGTGTGATGGACACTTCTCTTCAAGGCCTGGCTGGTTTACAGGTCCACAGACTGATAGTTGGAGAATTCAGTGACAGCCAGAGACAAGTCAGGTTTCAGAGTGGACACTTGAGTGGACTGTGTGAGATAGAAATGCAAGAGTTTGTCTTAATCTCTTTCAGGAAATTTGAGAGTAACACAGACTCTCTTTTTACCTGCATAGGCAACATCCCCAGTATTCGGCTGGTGGACCTCCAGCTCGAAGAGGTCTCAGAGGTCCCTGTGTTCTCTCAAGTGAAACAGCTGGAATGCAAGAAATGCAAGTTTAAGGAAGTGCCTGCTGTGAAGCTCTCTCTTTTCAAGGAGCTGAGGGTGCTTCGGATCACCAAGAGCAAACAC…
>FT07TLR4
AGGTCCTCTTTTGAGAACTTCAGTGTGATGGACACTTCTCTTCAAGGCCTGACTGGTTTACGGGTCCACAGGCTGATAGTTGGAGAATTCAGTGACAGCCAGAGGCAAGTCAGGTTTCAGAGTGGACACTTGAGTGGACTGTGTGAGATAGAAATGCAAGAGTTTGTCTTAATCTCTTTCAGGAAATTTGAGAGTAACACAGACTCTCTTTTTAGCTGCATAGGCAACATCCCCAGTATTCGGCTGGTGGACCTCCAGCTCGAAGAGGTGTCAGAGGTTCCTGTGTTCTCTCAAGTGAAACAGCTGGAATGCAAGAAATGCAAGTTTAAGGAAGTGCCTGCTGTGAAGCTCTCTCTTTTCAAGGAGCTGAGAGTGCTTCGGATCACCAAGAGCAAACAC…
>FT08TLR4
AGGTCCTCTTTTGAGAACTTCAGTGTGATGGACACTTCTCTTCAAGGCCTGACTGGTTTACGGGTCCACAGGCTGATAGTTGGAGAATTCAGTGACAGCCAGAGGCAAGTCAGGTTTCAGAGTGGACACTTGAGTGGACTGTGTGAGATAGAAATGCAAGAGTTTGTCTTAATCTCTTTCAGGAAATTTGAGAGTAACACAGACTCTCTTTTTAGCTGCATAGGCAACATCCCCAGTATTCGGCTGGTGGACCTCCAGCTCGAAGAGGTGTCAGAGGTTCCTGTGTTCTCTCAAGTGAAACAGCTGGAATGCAAGAAATGCAAGTTTAAGGAAGTGCCTGCTGTGAAGCTCTCTCTTTTCAAGGAGCTGAGAGTGCTTCGGATCACCAAGAGCAAACAC…
>FT09TLR4
AGGTCCTCTTTTGAGAACTTCAGTGTGATGGACACTTCTCTTCAAGGCCTGACTGGTTTACGGGTCCACAGGCTGATAGTTGGAGAATTCAGTGACAGCCAGAGGCAAGTCAGGTTTCAGAGTGGACACTTGAGTGGACTGTGTGAGATAGAAATGCAAGAGTTTGTCTTAATCTCTTTCAGGAAATTTGAGAGTAACACAGACTCTCTTTTTAGCTGCATAGGCAACATCCCCAGTATTCGGCTGGTGGACCTCCAGCTCGAAGAGGTGTCAGAGGTTCCTGTGTTCTCTCAAGTGAAACAGCTGGAATGCAAGAAATGCAAGTTTAAGGAAGTGCCTGCTGTGAAGCTCTCTCTTTTCAAGGAGCTGAGAGTGCTTCGGATCACCAAGAGCAAACAC…
>FT10TLR4
AGGTCCTCTTTTGAGAACTTCAGTGTGATGGACACTTCTCTTCAAGGCCTGACTGGTTTACGGGTCCACAGGCTGATAGTTGGAGAATTCAGTGACAGCCAGAGGCAAGTCAGGTTTCAGAGTGGACACTTGAGTGGACTGTGTGAGATAGAAATGCAAGAGTTTGTCTTAATCTCTTTCAGGAAATTTGAGAGTAACACAGACTCTCTTTTTAGCTGCATAGGCAACATCCCCAGTATTCGGCTGGTGGACCTCCAGCTCGAAGAGGTGTCAGAGGTTCCTGTGTTCTCTCAAGTGAAACAGCTGGAATGCAAGAAATGCAAGTTTAAGGAAGTGCCTGCTGTGAAGCTCTCTCTTTTCAAGGAGCTGAGAGTGCTTCGGATCACCAAGAGCAAACAC…
>FT11TLR4
AGGTCCTCTTTTGAGAACTTCAGTGTGATGGACACTTCTCTTCAAGGCCTGACTGGTTTACGGGTCCACAGGCTGATAGTTGGAGAATTCAGTGACAGCCAGAGGCAAGTCAGGTTTCAGAGTGGACACTTGAGTGGACTGTGTGAGATAGAAATGCAAGAGTTTGTCTTAATCTCTTTCAGGAAATTTGAGAGTAACACAGACTCTCTTTTTAGCTGCATAGGCAACATCCCCAGTATTCGGCTGGTGGACCTCCAGCTCGAAGAGGTGTCAGAGGTTCCTGTGTTCTCTCAAGTGAAACAGCTGGAATGCAAGAAATGCAAGTTTAAGGAAGTGCCTGCTGTGAAGCTCTCTCTTTTCAAGGAGCTGAGAGTGCTTCGGATCACCAAGAGCAAACAC…
>FT12TLR4
AGGTCCTCTTTTGAGAACTTCAGTGTGATGGACACTTCTCTTCAAGGCCTGACTGGTTTACGGGTCCACAGGCTGATAGTTGGAGAATTCAGTGACAGCCAGAGGCAAGTCAGGTTTCAGAGTGGACACTTGAGTGGACTGTGTGAGATAGAAATGCAAGAGTTTGTCTTAATCTCTTTCAGGAAATTTGAGAGTAACACAGACTCTCTTTTTAGCTGCATAGGCAACATCCCCAGTATTCGGCTGGTGGACCTCCAGCTCGAAGAGGTGTCAGAGGTTCCTGTGTTCTCTCAAGTGAAACAGCTGGAATGCAAGAAATGCAAGTTTAAGGAAGTGCCTGCTGTGAAGCTCTCTCTTTTCAAGGAGCTGAGAGTGCTTCGGATCACCAAGAGCAAACAC…
>FT13TLR4
AGGTCCTCTTTTGAGAACTTCAGTGTGATGGACACTTCTCTTCAAGGCCTGACTGGTTTACGGGTCCACAGGCTGATAGTTGGAGAATTCAGTGACAGCCAGAGGCAAGTCAGGTTTCAGAGTGGACACTTGAGTGGACTGTGTGAGATAGAAATGCAAGAGTTTGTCTTAATCTCTTTCAGGAAATTTGAGAGTAACACAGACTCTCTTTTTAGCTGCATAGGCAACATCCCCAGTATTCGGCTGGTGGACCTCCAGCTCGAAGAGGTGTCAGAGGTTCCTGTGTTCTCTCAAGTGAAACAGCTGGAATGCAAGAAATGCAAGTTTAAGGAAGTGCCTGCTGTGAAGCTCTCTCTTTTCAAGGAGCTGAGAGTGCTTCGGATCACCAAGAGCAAACAC…
>FT14TLR4
AGGTCCTCTTTTGAGAACTTCAGTGTGATGGACACTTCTCTTCAAGGCCTGACTGGTTTACGGGTCCACAGGCTGATAGTTGGAGAATTCAGTGACAGCCAGAGGCAAGTCAGGTTTCAGAGTGGACACTTGAGTGGACTGTGTGAGATAGAAATGCAAGAGTTTGTCTTAATCTCTTTCAGGAAATTTGAGAGTAACACAGACTCTCTTTTTAGCTGCATAGGCAACATCCCCAGTATTCGGCTGGTGGACCTCCAGCTCGAAGAGGTGTCAGAGGTTCCTGTGTTCTCTCAAGTGAAACAGCTGGAATGCAAGAAATGCAAGTTTAAGGAAGTGCCTGCTGTGAAGCTCTCTCTTTTCAAGGAGCTGAGAGTGCTTCGGATCACCAAGAGCAAACAC…
>FT15TLR4
AGGTCCTCTTTTGAGAACTTCAGTGTGATGGACACTTCTCTTCAAGGCCTGACTGGTTTACGGGTCCACAGGCTGATAGTTGGAGAATTCAGTGACAGCCAGAGGCAAGTCAGGTTTCAGAGTGGACACTTGAGTGGACTGTGTGAGATAGAAATGCAAGAGTTTGTCTTAATCTCTTTCAGGAAATTTGAGAGTAACACAGACTCTCTTTTTAGCTGCATAGGCAACATCCCCAGTATTCGGCTGGTGGACCTCCAGCTCGAAGAGGTGTCAGAGGTTCCTGTGTTCTCTCAAGTGAAACAGCTGGAATGCAAGAAATGCAAGTTTAAGGAAGTGCCTGCTGTGAAGCTCTCTCTTTTCAAGGAGCTGAGAGTGCTTCGGATCACCAAGAGCAAACAC…
>FT16TLR4
AGGTCCTCTTTTGAGAACTTCAGTGTGATGGACACTTCTCTTCAAGGCCTGACTGGTTTACGGGTCCACAGGCTGATAGTTGGAGAATTCAGTGACAGCCAGAGGCAAGTCAGGTTTCAGAGTGGACACTTGAGTGGACTGTGTGAGATAGAAATGCAAGAGTTTGTCTTAATCTCTTTCAGGAAATTTGAGAGTAACACAGACTCTCTTTTTAGCTGCATAGGCAACATCCCCAGTATTCGGCTGGTGGACCTCCAGCTCGAAGAGGTGTCAGAGGTTCCTGTGTTCTCTCAAGTGAAACAGCTGGAATGCAAGAAATGCAAGTTTAAGGAAGTGCCTGCTGTGAAGCTCTCTCTTTTCAAGGAGCTGAGAGTGCTTCGGATCACCAAGAGCAAACAC…
>FT04TLR5
CATTTGCTTGATATTTCAACTGGATTCATTTTCTCTCTCAATTCTTTAATCTTCCAAAGCCTTGGTAATCTGGAATTTTTGAACCTTTTCAAAAACAAGATAAATCAAATCCAAAGGCAGGCATTTTTTGGCCTGAGAAACTTAAAAACCCTCAATCTCTCCAGTAACCTTTTAGGCGAGCTGTATGATCATACTTTTGAGGGTCTACATAGTGTAATGTACATTGATTTACAGCAAGATCATCTTGGGATGATTAGTCAAAAATCATTTAGTAACTTATTAAGTCTGAAAGCAATTGATCTCCGAGACAATGCCATTAAAATAGTCCCTTCCTTTCCACGTCTGACCTATGCATTTTTAGGTGACAATAAAATAAGCTCTGTAGCGCACACAAAATAG…
>FT05TLR5
CATTTGCTTGATATTTCAACTGGATTCATTTTCTCTCTCAATTCTTTAATCTTCCAAAGCCTTGGTAATCTGGAATTTTTGAACCTTTTCAAAAACAAGATAAATCAAATCCAAAGGCAGGCATTTTTTGGCCTGAGAAACTTAAAAACCCTCAATCTCTCCAGTAACCTTTTAGGCGAGCTGTATGATCATACTTTTGAGGGTCTACATAGTGTAATGTACATTGATTTACAGCAAGATCATCTTGGGATGATTAGTCAAAAATCATTTAGTAACTTATTAAGTCTGAAAGCAATTGATCTCCGAGACAATGCCATTAAAATAGTCCCTTCCTTTCCACGTCTGACCTATGCATTTTTAGGTGACAATAAAATAAGCTCTGTAGCGCACACAAAATAG…
>FT06TLR5
CATTTGCTTGATATTTCAACTGGATTCATTTTCTCTCTCAATTCTTTAATCTTCCAAAGCCTTGGTAATCTGGAATTTTTGAACCTTTTCAAAAACAAGATAAATCAAATCCAAAGGCAGGCATTTTTTGGCCTGAGAAACTTAAAAACCCTCAATCTCTCCAGTAACCTTTTAGGCGAGCTGTATGATCATACTTTTGAGGGTCTACATAGTGTAATGTACATTGATTTACAGCAAGATCATCTTGGGATGATTAGTCAAAAATCATTTAGTAACTTATTAAGTCTGAAAGCAATTGATCTCCGAGACAATGCCATTAAAATAGTCCCTTCCTTTCCACGTCTGACCTATGCATTTTTAGGTGACAATAAAATAAGCTCTGTAGCGCACACAAAATAG…
>FT7TLR5
CATTTGCTTGATATTTCAACTGGCTTCATTTTCTCTCTCAATTCTTTAGTCTTTCAAAGCCTTGGTAATCTGAATTTTTTGAACCTTTTCAAAAACAAGATAAATCAAATCCAAAGGCAGGCATTTTTTGGCTTGGGAAACTTAAAAACACTCAATCTCTCCAGTAACCTTTTAGGCGAGCTGTATGATCATACTTTTGAGGGTCTACATAGTGTAATACACATTGATTTACAGCAAAATCATATTGGGATGATTAGTCAAAAATCATTTAGTAACTTAGTAAGTCTGAAAAGTATTGATCTCCGAGACAATGCCATTAAAGTAGTCCCTTCCTTTCCACGTCTGACCTATGCATTTTTAGGTGACAATAAAATAAGCTCTGTAGCTCACACAAAATAG…
>FT8TLR5
CATTTGCTTGATATTTCAACTGGCTTCATTTTCTCTCTCAATTCTTTAGTCTTTCAAAGCCTTGGTAATCTGAATTTTTTGAACCTTTTCAAAAACAAGATAAATCAAATCCAAAGGCAGGCATTTTTTGGCTTGGGAAACTTAAAAACACTCAATCTCTCCAGTAACCTTTTAGGCGAGCTGTATGATCATACTTTTGAGGGTCTACATAGTGTAATACACATTGATTTACAGCAAAATCATATTGGGATGATTAGTCAAAAATCATTTAGTAACTTAGTAAGTCTGAAAAGTATTGATCTCCGAGACAATGCCATTAAAGTAGTCCCTTCCTTTCCACGTCTGACCTATGCATTTTTAGGTGACAATAAAATAAGCTCTGTAGCTCACACAAAATAG…
>FT9TLR5
CATTTGCTTGATATTTCAACTGGCTTCATTTTCTCTCTCAATTCTTTAGTCTTTCAAAGCCTTGGTAATCTGAATTTTTTGAACCTTTTCAAAAACAAGATAAATCAAATCCAAAGGCAGGCATTTTTTGGCTTGGGAAACTTAAAAACACTCAATCTCTCCAGTAACCTTTTAGGCGAGCTGTATGATCATACTTTTGAGGGTCTACATAGTGTAATACACATTGATTTACAGCAAAATCATATTGGGATGATTAGTCAAAAATCATTTAGTAACTTAGTAAGTCTGAAAAGTATTGATCTCCGAGACAATGCCATTAAAGTAGTCCCTTCCTTTCCACGTCTGACCTATGCATTTTTAGGTGACAATAAAATAAGCTCTGTAGCTCACACAAAATAG…
>FT10TLR5
CATTTGCTTGATATTTCAACTGGCTTCATTTTCTCTCTCAATTCTTTAGTCTTTCAAAGCCTTGGTAATCTGAATTTTTTGAACCTTTTCAAAAACAAGATAAATCAAATCCAAAGGCAGGCATTTTTTGGCTTGGGAAACTTAAAAACACTCAATCTCTCCAGTAACCTTTTAGGCGAGCTGTATGATCATACTTTTGAGGGTCTACATAGTGTAATACACATTGATTTACAGCAAAATCATATTGGGATGATTAGTCAAAAATCATTTAGTAACTTAGTAAGTCTGAAAAGTATTGATCTCCGAGACAATGCCATTAAAGTAGTCCCTTCCTTTCCACGTCTGACCTATGCATTTTTAGGTGACAATAAAATAAGCTCTGTAGCTCACACAAAATAG…
>FT11TLR5
CATTTGCTTGATATTTCAACTGGCTTCATTTTCTCTCTCAATTCTTTAGTCTTTCAAAGCCTTGGTAATCTGAATTTTTTGAACCTTTTCAAAAACAAGATAAATCAAATCCAAAGGCAGGCATTTTTTGGCTTGGGAAACTTAAAAACACTCAATCTCTCCAGTAACCTTTTAGGCGAGCTGTATGATCATACTTTTGAGGGTCTACATAGTGTAATACACATTGATTTACAGCAAAATCATATTGGGATGATTAGTCAAAAATCATTTAGTAACTTAGTAAGTCTGAAAAGTATTGATCTCCGAGACAATGCCATTAAAGTAGTCCCTTCCTTTCCACGTCTGACCTATGCATTTTTAGGTGACAATAAAATAAGCTCTGTAGCTCACACAAAATAG…
>FT12TLR5
CATTTGCTTGATATTTCAACTGGCTTCATTTTCTCTCTCAATTCTTTAGTCTTTCAAAGCCTTGGTAATCTGAATTTTTTGAACCTTTTCAAAAACAAGATAAATCAAATCCAAAGGCAGGCATTTTTTGGCTTGGGAAACTTAAAAACACTCAATCTCTCCAGTAACCTTTTAGGCGAGCTGTATGATCATACTTTTGAGGGTCTACATAGTGTACTACACATTGATTTACAGCAAAATCATATTGGGATGATTAGTCAAAAATCATTTAGTAACTTAGTAAGTCTGAAAAGTATTGATCTCCGAGACAATGCCATTAAAGTAGTCCCTTCCTTTCCACGTCTGACCTATGCATTTTTAGGTGACAATAAAATAAGCTCTGTAGCTCACACAAAATAG…
>FT13TLR5
CATTTGCTTGATATTTCAACTGGCTTCATTTTCTCTCTCAATTCTTTAGTCTTTCAAAGCCTTGGTAATCTGAATTTTTTGAACCTTTTCAAAAACAAGATAAATCAAATCCAAAGGCAGGCATTTTTTGGCTTGGGAAACTTAAAAACACTCAATCTCTCCAGTAACCTTTTAGGCGAGCTGTATGATCATACTTTTGAGGGTCTACATAGTGTAATACACATTGATTTACAGCAAAATCATATTGGGATGATTAGTCAAAAATCATTTAGTAACTTAGTAAGTCTGAAAAGTATTGATCTCCGAGACAATGCCATTAAAGTAGTCCCTTCCTTTCCACGTCTGACCTATGCATTTTTAGGTGACAATAAAATAAGCTCTGTAGCTCACACAAAATAG…
>FT14TLR5
CATTTGCTTGATATTTCAACTGGCTTCATTTTCTCTCTCAATTCTTTAGTCTTTCAAAGCCTTGGTAATCTGAATTTTTTGAACCTTTTCAAAAACAAGATAAATCAAATCCAAAGGCAGGCATTTTTTGGCTTGGGAAACTTAAAAACACTCAATCTCTCCAGTAACCTTTTAGGCGAGCTGTATGATCATACTTTTGAGGGTCTACATAGTGTAATACACATTGATTTACAGCAAAATCATATTGGGATGATTAGTCAAAAATCATTTAGTAACTTAGTAAGTCTGAAAAGTATTGATCTCCGAGACAATGCCATTAAAGTAGTCCCTTCCTTTCCACGTCTGACCTATGCATTTTTAGGTGACAATAAAATAAGCTCTGTAGCTCACACAAAATAG…
>FT15TLR5
CATTTGCTTGATATTTCAACTGGCTTCATTTTCTCTCTCAATTCTTTAGTCTTTCAAAGCCTTGGTAATCTGAATTTTTTGAACCTTTTCAAAAACAAGATAAATCAAATCCAAAGGCAGGCATTTTTTGGCTTGGGAAACTTAAAAACACTCAATCTCTCCAGTAACCTTTTAGGCGAGCTGTATGATCATACTTTTGAGGGTCTACATAGTGTAATACACATTGATTTACAGCAAAATCATATTGGGATGATTAGTCAAAAATCATTTAGTAACTTAGTAAGTCTGAAAAGTATTGATCTCCGAGACAATGCCATTAAAGTAGTCCCTTCCTTTCCACGTCTGACCTATGCATTTTTAGGTGACAATAAAATAAGCTCTGTAGCTCACACAAAATAG…
>FT16TLR5
CATTTGCTTGATATTTCAACTGGCTTCATTTTCTCTCTCAATTCTTTAGTCTTTCAAAGCCTTGGTAATCTGAATTTTTTGAACCTTTTCAAAAACAAGATAAATCAAATCCAAAGGCAGGCATTTTTTGGCTTGGGAAACTTAAAAACACTCAATCTCTCCAGTAACCTTTTAGGCGAGCTGTATGATCATACTTTTGAGGGTCTACATAGTGTAATACACATTGATTTACAGCAAAATCATATTGGGATGATTAGTCAAAAATCATTTAGTAACTTAGTAAGTCTGAAAAGTATTGATCTCCGAGACAATGCCATTAAAGTAGTCCCTTCCTTTCCACGTCTGACCTATGCATTTTTAGGTGACAATAAAATAAGCTCTGTAGCTCACACAAAATAG…
>FT04TLR7
TTGAAATACAGCCTTTCTAGAGCTGAAAAATTAACAATATTATCTCTGAAGTCTAATAACTTAACTCATATTCCACCCAATTTATCATCTACTTTAAAAGAATTGTATATTTACAATAACATGATTCAAAGAATTGGAGAACAGGATTTAAGTGCCCTTCACAACCTAGAAATTCTTGATCTAAGTGGCAATTGCCCACGTTGCTACAATGCCCCATATCCTTGTACTCCCTGCCCCAATAGCACAATTGAGATACATTTAAAGGCTTTTTACTCCTTGAAAAATTTAAGAATTTTACGACTTCACAGCAACTCTCTTCATAGCATACCCAGTAGCTGGTTTGAAAACCTCAAGAATCTCAAAGAACTTGACCTCTCACAAAATTTCCTCATAAAGGAA…
>FT05TLR7
TTGAAATACAGCCTTTCTAGAGCTGAAAAATTAACAATATTATCTCTGAAGTCTAATAACTTAACTCATATTCCACCCAATTTATCATCTACTTTAAAAGAATTGTATATTTACAATAACATGATTCAAAGAATTGGAGAACAGGATTTAAGTGCCCTTCACAACCTAGAAATTCTTGATCTAAGTGGCAATTGCCCACGTTGCTACAATGCCCCATATCCTTGTACTCCCTGCCCCAATAGCACAATTGAGATACATTTAAAGGCTTTTTACTCCTTGAAAAATTTAAGAATTTTACGACTTCACAGCAACTCTCTTCATAGCATACCCAGTAGCTGGTTTGAAAACCTCAAGAATCTCAAAGAACTTGACCTCTCACAAAATTTCCTCATAAAGGAA…
>FT06TLR7
TTGAAATACAGCCTTTCTAGAGCTGAAAAATTAACAATATTATCTCTGAAGTCTAATAACTTAACTCACATTCCACCCAATTTATCATCTACTTTAAAAGAATTGTATATTTACAATAACATGATTCAAAGAATTGGAGAACAGGATTTAAGTGCCCTTCACAACCTAGAAATTCTTGATCTAAGTGGCAATTGCCCACGTTGCTACAATGCCCCATATCCTTGTACTCCCTGCCCCAATAGCACAATTGAGATACATTTAAAGGCTTTTTACTCCTTGAAAAATTTAAGAATTTTACGACTTCACAGCAACTCTCTTCATAGCATACCCAGTAGCTGGTTTGAAAACCTCAAGAATCTCAAAGAACTTGACCTCTCACAAAATTTCCTCATAAAGGAA…
>FT07TLR7
TTGAAATACAGCCTTTCTAGAGCTGAAAAATTAACAATATTATCGCTGAAGTCTAATAACTTAACTCATATTCCACCCAATTTATCATCTACTTTAAAAGAACTGTATATTTACAATAACATGATTCAAAGAATTGGAGAACAGGATTTAAAAGCCCTTCACAACCTAGAAATTCTTGATCTGAGTGGCAATTGCCCACGTTGCTACAATGCCCCATATCCTTGTACTCCCTGCCCCAATAGCACAATTGAGATACATTTAAAGGCTTTTTACTCCTTGAAAAATTTAAAAATTTTACGACTTCACAGCAACTCTCTTCAGAGCATACCCAGCAGCTGGTTTGAAAACCTCAAGAATCTCAAAGAGCTTGACCTCTCACAAAATTTCCTCATAAAGGAG…
>FT08TLR7
TTGAAATACAGCCTTTCTAGAGCTGAAAAATTAACAATATTATCGCTGAAGTCTAATAACTTAACTCATATTCCACCCAATTTATCATCTACTTTAAAAGAACTGTATATTTACAATAACATGATTCAAAGAATTGGAGAACAGGATTTAAAAGCCCTTCACAACCTAGAAATTCTTGATCTGAGTGGCAATTGCCCACGTTGCTACAATGCCCCATATCCTTGTACTCCCTGCCCCAATAGCACAATTGAGATACATTTAAAGGCTTTTTACTCCTTGAAAAATTTAAAAATTTTACGACTTCACAGCAACTCTCTTCAGAGCATACCCAGCAGCTGGTTTGAAAACCTCAAGAATCTCAAAGAGCTTGACCTCTCACAAAATTTCCTCATAAAGGAG…
>FT09TLR7
TTGAAATACAGCCTTTCTAGAGCTGAAAAATTAACAATATTATCGCTGAAGTCTAATAACTTAACTCATATTCCACCCAATTTATCATCTACTTTAAAAGAACTGTATATTTACAATAACATGATTCAAAGAATTGGAGAACAGGATTTAAAAGCCCTTCACAACCTAGAAATTCTTGATCTGAGTGGCAATTGCCCACGTTGCTACAATGCCCCATATCCTTGTACTCCCTGCCCCAATAGCACAATTGAGATACATTTAAAGGCTTTTTACTCCTTGAAAAATTTAAAAATTTTACGACTTCACAGCAACTCTCTTCAGAGCATACCCAGCAGCTGGTTTGAAAACCTCAAGAATCTCAAAGAGCTTGACCTCTCACAAAATTTCCTCATAAAGGAG…
>FT10TLR7
TTGAAATACAGCCTTTCTAGAGCTGAAAAATTAACAATATTATCGCTGAAGTCTAATAACTTAACTCATATTCCACCCAATTTATCATCTACTTTAAAAGAACTGTATATTTACAATAACATGATTCAAAGAATTGGAGAACAGGATTTAAAAGCCCTTCACAACCTAGAAATTCTTGATCTGAGTGGCAATTGCCCACGTTGCTACAATGCCCCATATCCTTGTACTCCCTGCCCCAATAGCACAATTGAGATACATTTAAAGGCTTTTTACTCCTTGAAAAATTTAAAAATTTTACGACTTCACAGCAACTCTCTTCAGAGCATACCCAGCAGCTGGTTTGAAAACCTCAAGAATCTCAAAGAGCTTGACCTCTCACAAAATTTCCTCATAAAGGAG…
>FT11TLR7
TTGAAATACAGCCTTTCTAGAGCTGAAAAATTAACAATATTATCGCTGAAGTCTAATAACTTAACTCATATTCCACCCAATTTATCATCTACTTTAAAAGAACTGTATATTTACAATAACATGATTCAAAGAATTGGAGAACAGGATTTAAAAGCCCTTCACAACCTAGAAATTCTTGATCTGAGTGGCAATTGCCCACGTTGCTACAATGCCCCATATCCTTGTACTCCCTGCCCCAATAGCACAATTGAGATACATTTAAAGGCTTTTTACTCCTTGAAAAATTTAAAAATTTTACGACTTCACAGCAACTCTCTTCAGAGCATACCCAGCAGCTGGTTTGAAAACCTCAAGAATCTCAAAGAGCTTGACCTCTCACAAAATTTCCTCATAAAGGAG…
>FT12TLR7
TTGAAATACAGCCTTTCTAGAGCTGAAAAATTAACAATATTATCGCTGAAGTCTAATAACTTAACTCATATTCCACCCAATTTATCATCTACTTTAAAAGAACTGTATATTTACAATAACATGATTCAAAGAATTGGAGAACAGGATTTAAAAGCCCTTCACAACCTAGAAATTCTTGATCTGAGTGGCAATTGCCCACGTTGCTACAATGCCCCATATCCTTGTACTCCCTGCCCCAATAGCACAATTGAGATACATTTAAAGGCTTTTTACTCCTTGAAAAATTTAAAAATTTTACGACTTCACAGCAACTCTCTTCAGAGCATACCCAGCAGCTGGTTTGAAAACCTCAAGAATCTCAAAGAGCTTGACCTCTCACAAAATTTCCTCATAAAGGAG…
>FT13TLR7
TTGAAATACAGCCTTTCTAGAGCTGAAAAATTAACAATATTATCGCTGAAGTCTAATAACTTAACTCATATTCCACCCAATTTATCATCTACTTTAAAAGAACTGTATATTTACAATAACATGATTCAAAGAATTGGAGAACAGGATTTAAAAGCCCTTCACAACCTAGAAATTCTTGATCTGAGTGGCAATTGCCCACGTTGCTACAATGCCCCATATCCTTGTACTCCCTGCCCCAATAGCACAATTGAGATACATTTAAAGGCTTTTTACTCCTTGAAAAATTTAAAAATTTTACGACTTCACAGCAACTCTCTTCAGAGCATACCCAGCAGCTGGTTTGAAAACCTCAAGAATCTCAAAGAGCTTGACCTCTCACAAAATTTCCTCATAAAGGAG…
>FT14TLR7
TTGAAATACAGCCTTTCTAGAGCTGAAAAATTAACAATATTATCGCTGAAGTCTAATAACTTAACTCATATTCCACCCAATTTATCATCTACTTTAAAAGAACTGTATATTTACAATAACATGATTCAAAGAATTGGAGAACAGGATTTAAAAGCCCTTCACAACCTAGAAATTCTTGATCTGAGTGGCAATTGCCCACGTTGCTACAATGCCCCATATCCTTGTACTCCCTGCCCCAATAGCACAATTGAGATACATTTAAAGGCTTTTTACTCCTTGAAAAATTTAAAAATTTTACGACTTCACAGCAACTCTCTTCAGAGCATACCCAGCAGCTGGTTTGAAAACCTCAAGAATCTCAAAGAGCTTGACCTCTCACAAAATTTCCTCATAAAGGAG…
>FT15TLR7
TTGAAATACAGCCTTTCTAGAGCTGAAAAATTAACAATATTATCGCTGAAGTCTAATAACTTAACTCATATTCCACCCAATTTATCATCTACTTTAAAAGAACTGTATATTTACAATAACATGATTCAAAGAATTGGAGAACAGGATTTAAAAGCCCTTCACAACCTAGAAATTCTTGATCTGAGTGGCAATTGCCCACGTTGCTACAATGCCCCATATCCTTGTACTCCCTGCCCCAATAGCACAATTGAGATACATTTAAAGGCTTTTTACTCCTTGAAAAATTTAAAAATTTTACGACTTCACAGCAACTCTCTTCAGAGCATACCCAGCAGCTGGTTTGAAAACCTCAAGAATCTCAAAGAGCTTGACCTCTCACAAAATTTCCTCATAAAGGAG…
>FT16TLR7
TTGAAATACAGCCTTTCTAGAGCTGAAAAATTAACAATATTATCGCTGAAGTCTAATAACTTAACTCATATTCCACCCAATTTATCATCTACTTTAAAAGAACTGTATATTTACAATAACATGATTCAAAGAATTGGAGAACAGGATTTAAAAGCCCTTCACAACCTAGAAATTCTTGATCTGAGTGGCAATTGCCCACGTTGCTACAATGCCCCATATCCTTGTACTCCCTGCCCCAATAGCACAATTGAGATACATTTAAAGGCTTTTTACTCCTTGAAAAATTTAAAAATTTTACGACTTCACAGCAACTCTCTTCAGAGCATACCCAGCAGCTGGTTTGAAAACCTCAAGAATCTCAAAGAGCTTGACCTCTCACAAAATTTCCTCATAAAGGAG…
